# Supplementary material for: Numerical ability and improvement through interindividual cooperation varied between two cyprinid fish species, qingbo and crucian carp
Source: PeerJ. 2019 Mar 11;7:e6619. doi: 10.7717/peerj.6619 (PMC6417407; doi:10.7717/peerj.6619)
Supplement: Supplemental Information 1 — Each data point indicates the preference of singletons, conpecific dyads or heterospecific dyads to erther small or large stimulus shoal. There are twenty repetition for each numerical comparison. [file peerj-07-6619-s001.xlsx]

## Sheet: mixed dyads
	repetition	1	2	3	4	5	6	7	8	9	10	11	12	13	14	15	16	17	18	19	20	mean	s.e.
qingbo8:12	small shoal	0.49785	0.725734	0.240778	0.720753	0.208231	0.751792	0.222042	0.571599	0.70473	0.70412	0.595658	0.141503	0.0959691	0.404605	0.69748	0.118585	0.766098	0.56746	0.215957	0.351743	0.465134	0.0574705	0.371496
	large shoal	0.50215	0.274266	0.759222	0.279247	0.791769	0.248208	0.777958	0.428401	0.29527	0.29588	0.404342	0.858497	0.904031	0.595395	0.30252	0.881415	0.233902	0.43254	0.784043	0.648257	0.534866	0.0574705
crucian carp8:12	small shoal	0.956313	0.996822	0.114848	0.770311	0.0134234	1	0.00553772	0.999911	0.961192	1	0.999923	0	0	0.193343	1	0.227532	1	0.998583	0	0.0097637	0.562375	0.105127	0.406662
	large shoal	0.0436866	0.00317752	0.885152	0.229689	0.986577	0	0.994462	8.89838e-05	0.0388084	0	7.74174e-05	1	1	0.806657	0	0.772468	0	0.00141655	1	0.990236	0.437625	0.105127
qingbo9:12	small shoal	0.716213	0.0753886	0.321509	0.726399	0.401639	0.413384	0.119501	0.130702	0.63247	0.202854	0.752998	0.00422456	0.233738	0.813394	0.165421	0.822301	0.276208	0.378878	0.724784	0.78579	0.43489	0.0632714	0.153793
	large shoal	0.283787	0.924611	0.678491	0.273601	0.598361	0.586616	0.880499	0.869298	0.36753	0.797146	0.247002	0.995775	0.766262	0.186606	0.834579	0.177699	0.723792	0.621122	0.275216	0.21421	0.56511	0.0632714
crucianc carp9:12	small shoal	0.999526	0	0.518839	1	0.447292	0.36112	0.143946	0	1	0	0.782059	0	0.0320269	1	0	1	0.255044	0.212899	0	0.923985	0.433837	0.103078	0.331054
	large shoal	0.000474346	1	0.481161	0	0.552708	0.63888	0.856054	1	0	1	0.217941	1	0.967973	0	1	0	0.744956	0.787101	1	0.0760146	0.566163	0.103078
qingbo10:12	small shoal	0.342909	0.329742	0.682747	0.277564	0.991229	0.580671	0.0356353	0.804409	0.0443523	0.340318	0.146346	0.877655	0.400115	0.31283	0.620596	0.914939	0.210674	0.659372	0.273374	0.65463	0.475005	0.0648292	0.588772
	large shoal	0.657091	0.670258	0.317253	0.722436	0.00877053	0.419329	0.964365	0.195591	0.955648	0.659682	0.853654	0.122345	0.599885	0.68717	0.379404	0.0850613	0.789326	0.340628	0.726626	0.34537	0.524995	0.0648292
crucian carp10:12	small shoal	0.425728	0.00384307	0.994887	0.0593536	1	0.999591	0	1	0	0	0.0106358	1	0.424132	0.310331	0.435001	0.911818	0.0213573	1	0.359385	0.51848	0.473727	0.0967734	0.695844
	large shoal	0.574272	0.996157	0.00511305	0.940646	0	0.000409098	1	0	1	1	0.989364	0	0.575868	0.689669	0.564999	0.0881821	0.978643	0	0.640615	0.48152	0.526273	0.0967734

## Sheet: singleton
	repetition	1	2	3	4	5	6	7	8	9	10	11	12	13	14	15	16	17	18	19	20	mean	s.e.
8:12qingbo	small shoal	0.531888	0.558043	0.444983	0.148331	0.44398	0.322839	0.776579	0.477603	0.378668	0.406846	0.312878	0.38353	0.580496	0.188546	0.567083	0.556679	0.142502	0.616853	0.548049	0.327633	0.4357	0.0388644	0.0182759
	large shoal	0.468112	0.441957	0.555017	0.851669	0.55602	0.677161	0.223421	0.522397	0.621332	0.593154	0.687122	0.61647	0.419504	0.811454	0.432917	0.443321	0.857498	0.383147	0.451951	0.672367	0.5643	0.0388644
8:12crucian carp	small shoal	0	1	0.970657	0.00244936	0	0.0876057	0.650347	0.000527824	0.892285	0.628741	0.825311	0.0554849	0	1	0.000909711	0.393191	0.940462	1	0.861315	0.0355292	0.467241	0.0982	0.639784
	large shoal	1	0	0.029343	0.997551	1	0.912394	0.349653	0.999472	0.107715	0.371259	0.174689	0.944515	1	0	0.99909	0.606809	0.0595377	0	0.138685	0.964471	0.532759	0.0982
9:12qingbo	small shoal	0.367553	0.709501	0.744611	0.606016	0.360455	0.891444	1	0.276069	0.254236	0.49473	0.422833	0.0614918	0.507874	0.665347	0.608645	0.653115	0.403367	0.229428	0.177164	0.297297	0.486559	0.055034	0.731701
	large shoal	0.632447	0.290499	0.255389	0.393984	0.639545	0.108556	0	0.723931	0.745764	0.50527	0.577167	0.938508	0.492126	0.334653	0.391355	0.346885	0.596633	0.770572	0.822836	0.702703	0.513441	0.055034
9:12crucian carp	small shoal	0.912236	0.879944	0.996172	0.999124	0.0368135	1	0.400323	1	0.0285931	0.321716	0.164684	0.103417	0	0	0.800451	1	1	1	1	1	0.632174	0.104817	0.0605513
	large shoal	0.0877637	0.120056	0.00382807	0.000875936	0.963186	0	0.599677	0	0.971407	0.678284	0.835316	0.896583	1	1	0.199549	0	0	0	0	0	0.367826	0.104817
10:12qingbo	small shoal	0.197481	0.760974	0.259428	0.314169	0.459977	0.020179	1	0.443171	0.999325	0.652895	0.478147	0.631807	0.12845	0.766563	0.062155	0.578928	0.286379	0.227241	0.14875	0.364547	0.439028	0.065335	0.194808
	large shoal	0.802519	0.239026	0.740572	0.685831	0.540023	0.979821	0	0.556829	0.000674593	0.347105	0.521853	0.368193	0.87155	0.233437	0.937845	0.421072	0.713621	0.772759	0.85125	0.635453	0.560972	0.065335
10:12crucian carp	small shoal	0.561075	1	0.29029	0.602754	0	0.994006	0	1	0.31981	0	0	0.845727	0	1	0	0.150172	1				0.456696	0.100079	0.56676
	large shoal	0.438925	0	0.70971	0.397246	1	0.00599377	1	0	0.68019	1	1	0.154273	1	0	1	0.849828	0				0.543304	0.100079

## Sheet: dyads
	repetition	1	2	3	4	5	6	7	8	9	10	11	12	13	14	15	16	17	18	19	20	mean	s.e.
8:12qingbo	small shoal	0.377178	0.53856	0.471815	0.459206	0.326821	0.132642	0.552803	0.514713	0.541881	0.456228	0.233417	0.577873	0.578943	0.191701	0.438747	0.425304	0.473172	0.56911			0.436673	0.031916	0.0082392
	large shoal	0.622822	0.46144	0.528185	0.540794	0.673179	0.867358	0.447197	0.485287	0.458119	0.543772	0.766583	0.422127	0.421057	0.808299	0.561253	0.574696	0.526828	0.43089			0.563327	0.031916
8:12crucian carp	small shoal	0.0163003	0.344352	0	0.534486	0.807466	0.638385	0.0315114	1	1	0.5	1	1	0.0934564	0.00012283	0	0.651117	0.0695433	0	1	0.681703	0.468422	0.0921798	0.630838
	large shoal	0.9837	0.655648	1	0.465514	0.192534	0.361615	0.968489	0	0	0.5	0	0	0.906544	0.999877	1	0.348883	0.930457	1	0	0.318297	0.531578	0.0921798
9:12qingbo	small shoal	0.497429	0.433546	0.211631	0.569696	0.519325	0.0832658	0.407027	0.550414	0.249442	0.428568	0.413839	0.196465	0.281294	0.582459	0.821792	0.503765	0.35101	0.768978	0.292528	0.796017	0.447925	0.0451395	0.111044
	large shoal	0.502571	0.566454	0.788369	0.430304	0.480675	0.916734	0.592973	0.449586	0.750558	0.571432	0.586161	0.803535	0.718706	0.417541	0.178208	0.496235	0.64899	0.231022	0.707472	0.203983	0.552075	0.0451395
9:12crucian carp	small shoal	0.5	1	0.538989	0.404564	0	1	0.169016	0.213139	0.475971	0	0.834517	0	1	1	1	0.0569349	0				0.481949	0.100654	0.80141
	large shoal	0.5	0	0.461011	0.595436	1	0	0.830984	0.786861	0.524029	1	0.165483	1	0	0	0	0.943065	1				0.518051	0.100654
10:12qingbo	small shoal	0.557559	0.651124	0.0737317	0.146712	0.611036	0.949992	0.2749	0.638707	0.200144	0.441897	0.297129	0.260332	0.143606	0.205223	0.258479	0.753428	0.135481	0.774702	0.174374	0.662912	0.410573	0.0590878	0.0388066
	large shoal	0.442441	0.348876	0.926268	0.853288	0.388964	0.0500084	0.7251	0.361293	0.799856	0.558103	0.702871	0.739668	0.856394	0.794777	0.741521	0.246572	0.864519	0.225298	0.825626	0.337088	0.589427	0.0590878
10:12crucian carp	small shoal	0.858355	0.603737	0	1	0	1	1	0.28123	0.0994892	1	1	1	5.00551e-05	0.821254	1	0.5492	0	0.235762	0.0167806		0.550835	0.100543	0.479204
	large shoal	0.141645	0.396263	1	0	1	0	0	0.71877	0.900511	0	0	0	0.99995	0.178746	0	0.4508	1	0.764238	0.983219		0.449165	0.100543
